# Supplementary material for: Experimental study on the treatment of AMD by SRB immobilized particles containing “active iron” system
Source: PLoS One. 2023 Dec 11;18(12):e0295616. doi: 10.1371/journal.pone.0295616 (PMC10712877; doi:10.1371/journal.pone.0295616)
Supplement: S1 File — (XLSX) [file pone.0295616.s001.xlsx]

## Sheet: Sheet1
	Adsorption capacity of highly active SRB immobilized particles for Mn2+																XRD
	t(h)	Removal rate of Mn2+(%)				t(h)	Removal rate of Mn2+(%)				t(h)	Removal rate of Mn2+(%)					before repaired			after repaired
		pH=2	pH=4	pH=6			SO42-=800mg/L	SO42-=1500mg/L	SO42-=2500mg/L			Mn2+=1.0mg/L	Mn2+=2.0mg/L	Mn2+=4.0mg/L			2θ	Intensity		2θ	Intensity
	0.5	19	38.1	43.7		0.5	28.7	17.7	6.25		0.5	20.56	15.45	10.77			10	32		10	44
	1	33.9	54.65	63.75		1	33.75	19.75	9.45		1	28.46	22.5	15.44			10.04	28		10.04	38
	1.5	48.95	67.75	79.3		1.5	39.3	21.15	10.6		1.5	40.25	33.05	20.57			10.08	32		10.08	34
	2	59.05	77.3	85.4		2	50.4	27.4	11.7		2	58.7	44.25	33.34			10.12	30		10.12	24
	2.5	63.45	80.2	87.1		2.5	67.1	36.3	21.3		2.5	75.4	55.84	43.79			10.16	32		10.16	36
	3	65.55	84.3	87.6		3	82.6	51.65	26.8		3	80.5	67.25	50.62			10.2	30		10.2	30
	3.5	67.1	84.8	88.45		3.5	85.95	64.45	35.25		3.5	81.6	77.7	63.72			10.24	52		10.24	32
	4	67.95	85.75	88.75		4	86.25	71.75	44.7		4	83.8	79.7	74			10.28	28		10.28	20
	4.5	68.45	86.45	89.45		4.5	87.45	74.35	51.25		4.5	86.4	81.2	75.11			10.32	38		10.32	32
	5	69.15	86.95	89.75		5	87.75	76.2	56.3		5	88.2	81.5	75.39			10.36	44		10.36	38
	5.5	69.35	88.3	90.3		5.5	88.75	79.45	59.7		5.5	89.1	82.5	76.31			10.4	34		10.4	32
	6	69.85	88.9	91.25		6	89.25	80.6	60.05		6	90.2	83	76.78			10.44	36		10.44	32
	6.5	70.55	89.3	91.85		6.5	89.45	80.65	60.25		6.5	90.6	83.2	76.96			10.48	36		10.48	16
	7	71.5	89.75	91.95		7	89.6	80.7	60.4		7	90.8	83.35	77.1			10.52	36		10.52	34
	7.5	72.2	89.9	91.95		7.5	89.8	80.7	60.5		7.5	90.8	83.55	77.28			10.56	20		10.56	38
	8	72.25	90.2	92.55		8	90.1	80.7	60.55		8	90.8	83.85	77.56			10.6	34		10.6	36
	8.5	72.75	90.3	92.65		8.5	90.1	80.7	60.55		8.5	90.8	83.85	77.56			10.64	30		10.64	32
	9	72.8	90.45	92.7		9	90.1	80.7	60.55		9	90.8	83.85	77.56			10.68	40		10.68	30
	9.5	72.8	90.45	92.8		9.5	90.1	80.7	60.55		9.5	90.8	83.85	77.56			10.72	28		10.72	22
	10	72.85	90.45	92.9		10	90.1	80.7	60.55		10	90.8	83.85	77.56			10.76	24		10.76	42
																	10.8	40		10.8	20
	t(h)	Adsorption capacity of Mn2+(%)				t(h)	Adsorption capacity of Mn2+(%)				t(h)	Adsorption capacity of Mn2+(%)					10.84	24		10.84	32
		pH=2	pH=4	pH=6			SO42-=800mg/L	SO42-=1500mg/L	SO42-=2500mg/L			Mn2+=1.0mg/L	Mn2+=2.0mg/L	Mn2+=4.0mg/L			10.88	30		10.88	34
	0.5	0.76	1.524	1.748		0.5	1.148	0.708	0.25		0.5	0.312	0.498	0.8613			10.92	36		10.92	28
	1	1.356	2.186	2.55		1	1.35	0.79	0.378		1	0.496	0.9	1.235			10.96	40		10.96	24
	1.5	1.958	2.71	3.172		1.5	1.572	0.846	0.424		1.5	0.796	1.322	1.6457			11	40		11	24
	2	2.362	3.092	3.416		2	2.016	1.096	0.468		2	1.174	1.766	2.6671			11.04	28		11.04	38
	2.5	2.538	3.208	3.484		2.5	2.684	1.452	0.852		2.5	1.508	2.434	3.5029			11.08	34		11.08	28
	3	2.622	3.372	3.504		3	3.304	2.066	1.072		3	1.578	3.054	4.0499			11.12	30		11.12	34
	3.5	2.684	3.392	3.538		3.5	3.438	2.578	1.41		3.5	1.604	3.188	5.0978			11.16	28		11.16	36
	4	2.718	3.43	3.55		4	3.45	2.87	1.788		4	1.676	3.2	5.92			11.2	38		11.2	40
	4.5	2.738	3.458	3.578		4.5	3.498	2.974	2.05		4.5	1.728	3.248	6.0088			11.24	32		11.24	28
	5	2.766	3.478	3.59		5	3.51	3.048	2.252		5	1.764	3.26	6.031			11.28	28		11.28	38
	5.5	2.774	3.532	3.612		5.5	3.55	3.178	2.388		5.5	1.782	3.3	6.105			11.32	40		11.32	22
	6	2.794	3.556	3.65		6	3.57	3.224	2.402		6	1.804	3.32	6.142			11.36	34		11.36	30
	6.5	2.822	3.572	3.674		6.5	3.578	3.226	2.41		6.5	1.812	3.328	6.1568			11.4	28		11.4	26
	7	2.86	3.59	3.678		7	3.584	3.228	2.416		7	1.816	3.334	6.1679			11.44	24		11.44	28
	7.5	2.888	3.596	3.678		7.5	3.592	3.228	2.42		7.5	1.816	3.342	6.1827			11.48	40		11.48	32
	8	2.89	3.608	3.702		8	3.604	3.228	2.422		8	1.816	3.354	6.2049			11.52	28		11.52	34
	8.5	2.91	3.612	3.706		8.5	3.604	3.228	2.422		8.5	1.816	3.354	6.2049			11.56	30		11.56	30
	9	2.912	3.618	3.708		9	3.604	3.228	2.422		9	1.816	3.354	6.2049			11.6	38		11.6	28
	9.5	2.912	3.618	3.712		9.5	3.604	3.228	2.422		9.5	1.816	3.354	6.2049			11.64	28		11.64	22
	10	2.914	3.618	3.716		10	3.604	3.228	2.422		10	1.816	3.354	6.2049			11.68	22		11.68	28
																	11.72	20		11.72	36
	Reduction capacity of highly active SRB immobilized particles for SO42-																11.76	30		11.76	40
	t(h)	Removal rate of SO42-(%)				t(h)	Removal rate of SO42-(%)				t(h)	Removal rate of SO42-(%)					11.8	36		11.8	36
		pH=2	pH=4	pH=6			SO42-=800mg/L	SO42-=1500mg/L	SO42-=2500mg/L			Mn2+=1.0mg/L	Mn2+=2.0mg/L	Mn2+=4.0mg/L			11.84	34		11.84	32
	0.5	11.65	15.65	17.9325		0.5	17.8	11.3884	8.4058		0.5	17.4485	15.54	13.2248			11.88	34		11.88	28
	1	12.43	17.43	19.8015		1	19.54	11.8969	9.25707		1	19.7811	16.26	14.8683			11.92	46		11.92	42
	1.5	13.26	19.26	21.723		1.5	21.18	13.1302	10.0594		1.5	21.3103	17.11	15.4749			11.96	18		11.96	30
	2	14.13	22.13	24.7365		2	23.11	13.7815	11.0036		2	23.6148	19.15	16.1887			12	32		12	30
	2.5	17.96	26.96	29.808		2.5	26.23	15.3278	12.7461		2.5	25.0038	21.23	17.53			12.04	26		12.04	26
	3	20.32	30.32	33.336		3	29.18	18.3462	14.6552		3	29.8938	22.98	18.9733			12.08	42		12.08	32
	3.5	23.26	35.26	38.523		3.5	33.04	22.8489	18.1531		3.5	35.1597	24.14	19.8617			12.12	36		12.12	16
	4	26.31	40.31	43.8255		4	37.46	26.1727	21.0134		4	40.9402	27.27	20.0242			12.16	30		12.16	36
	4.5	29.16	46.16	49.968		4.5	42.78	30.1734	25.4562		4.5	45.7573	33.94	21.6269			12.2	22		12.2	36
	5	34.02	52.02	56.121		5	48.31	34.3319	31.0349		5	49.5785	37.79	23.3324			12.24	38		12.24	24
	5.5	39.94	59.94	64.437		5.5	56.28	40.3254	34.1925		5.5	56.0154	43.37	27.2316			12.28	30		12.28	38
	6	45.48	66.48	71.304		6	62.94	45.3337	38.5025		6	64.6964	48.45	30.4899			12.32	26		12.32	34
	6.5	51.63	74.63	79.8615		6.5	70.23	50.8158	39.2201		6.5	70.4853	52.94	34.0564			12.36	54		12.36	36
	7	57.43	82.43	88.0515		7	77.08	55.967	40.653		7	76.6433	55.69	37.4076			12.4	34		12.4	40
	7.5	56.4	84.4	89.12		7.5	78.29	56.8769	41.436		7.5	77.3086	56.13	37.9996			12.44	46		12.44	24
	8	58.6	86.6	90.43		8	80.82	58.7794	41.7325		8	78.6089	57.99	39.2374			12.48	24		12.48	20
	8.5	59.69	87.69	90.5745		8.5	83.23	60.5918	41.7325		8.5	80.3477	58.64	40.4164			12.52	32		12.52	28
	9	60.8	87.8	90.69		9	83.94	61.1257	41.7325		9	80.6198	58.82	40.7638			12.56	26		12.56	24
	9.5	60.8	87.95	90.69		9.5	84.9	61.8476	41.7325		9.5	80.8391	58.82	41.2335			12.6	36		12.6	34
	10	60.8	87.95	90.69		10	84.9	61.8476	41.7325		10	81.8068	58.82	41.2335			12.64	28		12.64	28
																	12.68	34		12.68	44
																	12.72	26		12.72	34
	The reaction kinetic of SO42- (SO42-=800mg/L, Mn2+=2mg/L)																12.76	28		12.76	30
		pH=2			pH=4			pH=6									12.8	28		12.8	32
	t	Ct (mg/L)	Re (%)	ln(Ct) (mg/L)	Ct (mg/L)	Re (%)	ln(Ct) (mg/L)	Ct (mg/L)	Re (%)	ln(Ct) (mg/L)							12.84	30		12.84	28
	0.5	706.8	11.65	6.56075	674.8	15.65	6.51442	656.54	17.9325	6.48698							12.88	24		12.88	28
	1	700.56	12.43	6.55188	660.56	17.43	6.49309	641.59	19.8012	6.46395							12.92	28		12.92	26
	1.5	693.92	13.26	6.54236	645.92	19.26	6.47068	626.22	21.7225	6.4397							12.96	26		12.96	30
	2	686.96	14.13	6.53228	622.96	22.13	6.43448	602.11	24.7362	6.40044							13	36		13	42
	2.5	656.32	17.96	6.48665	584.32	26.96	6.37045	561.54	29.8075	6.33068							13.04	32		13.04	36
	3	637.44	20.32	6.45746	557.44	30.32	6.32335	533.31	33.3362	6.2791							13.08	34		13.08	26
	3.5	613.92	23.26	6.41986	517.92	35.26	6.04982	491.82	38.5225	6.19811							13.12	42		13.12	30
	4	589.52	26.31	6.37931	477.52	40.31	5.86861	449.4	43.825	6.10791							13.16	34		13.16	30
	4.5	566.72	29.16	6.33987	430.72	46.16	5.66546	400.26	49.9675	5.99211							13.2	18		13.2	26
	5	527.84	34.02	6.26879	383.84	52.02	5.48023	351.03	56.1213	5.86087							13.24	36		13.24	30
	5.5	480.48	39.94	6.17479	320.48	59.94	5.26982	284.5	64.4375	5.65073							13.28	40		13.28	24
	6	436.16	45.48	6.07801	268.16	66.48	5.19158	229.57	71.3037	5.43621							13.32	26		13.32	34
	6.5	386.96	51.63	5.95832	202.96	74.63	5.01301	161.11	79.8612	5.08209							13.36	42		13.36	36
	7	340.56	57.43	5.83059	140.56	82.43	4.94563	95.59	88.0512	4.56007							13.4	28		13.4	28
	7.5	348.8	56.4	5.8545	124.8	84.4	4.82671	87.04	89.12	4.46637							13.44	36		13.44	30
	8	331.2	58.6	5.80272	107.2	86.6	4.6747	76.56	90.43	4.33807							13.48	30		13.48	32
	8.5	322.48	59.69	5.77604	98.48	87.69	4.58985	55.4	93.075	4.01458							13.52	18		13.52	22
	9	313.6	60.8	5.74812	97.6	87.8	4.58088	54.48	93.19	3.99783							13.56	46		13.56	38
	9.5	313.6	60.8	5.74812	96.4	87.95	4.56851	46.16	94.23	3.83211							13.6	34		13.6	22
	10	313.6	60.8	5.74812	96.4	87.95	4.56851	46.16	94.23	3.83211							13.64	38		13.64	30
																	13.68	36		13.68	34
	The reaction kinetic of SO42- (pH=6, Mn2+=2mg/L)																13.72	34		13.72	42
		SO42-=800mg/L			SO42-=1500mg/L			SO42-=2500mg/L									13.76	36		13.76	32
	t	Ct (mg/L)	Re (%)	ln(Ct) (mg/L)	Ct (mg/L)	Re (%)	ln(Ct) (mg/L)	Ct (mg/L)	Re (%)	ln(Ct) (mg/L)							13.8	34		13.8	42
	0.5	660.41	17.4488	6.49286	1266.9	15.54	7.14433	2169.39	13.2245	7.6822							13.84	38		13.84	26
	1	641.75	19.7812	6.4642	1256.1	16.26	7.13577	2128.28	14.8688	7.66307							13.88	40		13.88	34
	1.5	629.52	21.31	6.44495	1243.35	17.11	7.12556	2113.12	15.4753	7.65592							13.92	36		13.92	30
	2	611.08	23.615	6.41523	1212.75	19.15	7.10065	2095.27	16.189	7.64744							13.96	28		13.96	30
	2.5	599.97	25.0038	6.39688	1181.55	21.23	7.07458	2061.75	17.53	7.63131							14	30		14	34
	3	560.85	29.8938	6.32945	1155.3	22.98	7.05212	2025.66	18.9737	7.61365							14.04	30		14.04	20
	3.5	518.72	35.16	6.25137	1137.9	24.14	7.03694	2003.46	19.8617	7.60263							14.08	34		14.08	26
	4	472.48	40.94	6.15799	1090.95	27.27	6.9948	1999.4	20.0242	7.6006							14.12	24		14.12	28
	4.5	433.94	45.7575	6.07291	990.9	33.94	6.89861	1959.33	21.6266	7.58036							14.16	36		14.16	30
	5	403.37	49.5787	5.99986	933.15	37.79	6.83857	1916.7	23.332	7.55836							14.2	32		14.2	28
	5.5	351.88	56.015	5.86328	849.45	43.37	6.74459	1819.21	27.2314	7.50616							14.24	26		14.24	38
	6	282.43	64.6963	5.64343	773.25	48.45	6.6506	1737.76	30.4898	7.46035							14.28	18		14.28	28
	6.5	236.12	70.485	5.46433	705.9	52.94	6.55947	1648.6	34.0561	7.40768							14.32	34		14.32	34
	7	186.85	76.6437	5.23033	664.65	55.69	6.49926	1564.81	37.4076	7.35552							14.36	36		14.36	30
	7.5	181.53	77.3088	5.20143	658.05	56.13	6.48928	1550.02	37.9994	7.34602							14.4	28		14.4	30
	8	171.13	78.6088	5.14242	630.15	57.99	6.44596	1519.06	39.2374	7.32585							14.44	36		14.44	40
	8.5	157.22	80.3475	5.05764	620.4	58.64	6.43036	1489.6	40.4162	7.30626							14.48	30		14.48	32
	9	155.04	80.62	5.04369	617.7	58.82	6.426	1480.91	40.7637	7.30041							14.52	36		14.52	26
	9.5	153.29	80.8388	5.03231	617.7	58.82	6.426	1469.17	41.2334	7.29245							14.56	34		14.56	40
	10	145.55	81.8063	4.98049	617.7	58.82	6.426	1469.17	41.2334	7.29245							14.6	32		14.6	28
																	14.64	22		14.64	32
	The reaction kinetic of SO42- (pH=6, SO42-=800mg/L)																14.68	34		14.68	26
		Mn2+=1mg/L			Mn2+=2mg/L			Mn2+=4mg/L									14.72	34		14.72	26
	t	Ct (mg/L)	Re (%)	ln(Ct) (mg/L)	Ct (mg/L)	Re (%)	ln(Ct) (mg/L)	Ct (mg/L)	Re (%)	ln(Ct) (mg/L)							14.76	30		14.76	32
	0.5	657.6	17.8	6.4886	708.89	11.3887	6.5637	732.75	8.40625	6.59681							14.8	32		14.8	30
	1	643.68	19.54	6.4672	704.82	11.8975	6.55795	725.94	9.2575	6.58747							14.84	38		14.84	22
	1.5	630.56	21.18	6.44661	694.96	13.13	6.54385	719.52	10.06	6.57859							14.88	28		14.88	36
	2	615.12	23.11	6.42182	689.75	13.7812	6.53633	711.97	11.0038	6.56804							14.92	34		14.92	28
	2.5	590.16	26.23	6.38039	677.38	15.3275	6.51823	698.03	12.7462	6.54826							14.96	42		14.96	40
	3	566.56	29.18	6.33958	653.23	18.3463	6.48193	682.76	14.655	6.52614							15	42		15	36
	3.5	535.68	33.04	6.28354	617.21	22.8487	6.42521	654.78	18.1525	6.48429							15.04	40		15.04	30
	4	500.32	37.46	6.21525	590.62	26.1725	6.38117	631.89	21.0138	6.44872							15.08	34		15.08	28
	4.5	457.76	42.78	6.12635	558.61	30.1737	6.32546	596.35	25.4563	6.39083							15.12	36		15.12	42
	5	413.52	48.31	6.02471	525.34	34.3325	6.26405	551.72	31.035	6.31304							15.16	34		15.16	28
	5.5	349.76	56.28	5.85725	477.4	40.325	6.16835	526.46	34.1925	6.26617							15.2	28		15.2	36
	6	296.48	62.94	5.69198	437.33	45.3338	6.08069	491.98	38.5025	6.19844							15.24	26		15.24	34
	6.5	238.16	70.23	5.47294	393.47	50.8162	5.97501	486.24	39.22	6.1867							15.28	30		15.28	34
	7	183.36	77.08	5.21145	352.26	55.9675	5.86438	474.78	40.6525	6.16284							15.32	36		15.32	26
	7.5	173.68	78.29	5.15721	344.98	56.8775	5.8435	468.51	41.4363	6.14956							15.36	36		15.36	38
	8	153.44	80.82	5.03331	329.76	58.78	5.79838	466.14	41.7325	6.14449							15.4	32		15.4	36
	8.5	134.16	83.23	4.89903	315.27	60.5913	5.75342	466.14	41.7325	6.14449							15.44	28		15.44	30
	9	128.48	83.94	4.85577	310.99	61.1262	5.73978	466.14	41.7325	6.14449							15.48	46		15.48	32
	9.5	120.8	84.9	4.79414	305.22	61.8475	5.72103	466.14	41.7325	6.14449							15.52	34		15.52	28
	10	120.8	84.9	4.79414	305.22	61.8475	5.72103	466.14	41.7325	6.14449							15.56	44		15.56	32
																	15.6	40		15.6	38
																	15.64	32		15.64	42
																	15.68	24		15.68	38
																	15.72	44		15.72	16
																	15.76	46		15.76	24
																	15.8	16		15.8	30
																	15.84	34		15.84	48
																	15.88	34		15.88	30
																	15.92	52		15.92	40
																	15.96	34		15.96	32
																	16	36		16	40
																	16.04	40		16.04	40
																	16.08	46		16.08	26
																	16.12	30		16.12	24
																	16.16	36		16.16	28
																	16.2	38		16.2	30
																	16.24	42		16.24	28
																	16.28	32		16.28	34
																	16.32	42		16.32	30
																	16.36	48		16.36	34
																	16.4	36		16.4	30
																	16.44	42		16.44	30
																	16.48	36		16.48	34
																	16.52	34		16.52	30
																	16.56	36		16.56	42
																	16.6	28		16.6	34
																	16.64	36		16.64	28
																	16.68	36		16.68	38
																	16.72	42		16.72	30
																	16.76	48		16.76	32
																	16.8	20		16.8	38
																	16.84	32		16.84	28
																	16.88	38		16.88	28
																	16.92	38		16.92	38
																	16.96	26		16.96	36
																	17	48		17	34
																	17.04	40		17.04	38
																	17.08	42		17.08	38
																	17.12	34		17.12	36
																	17.16	44		17.16	38
																	17.2	36		17.2	38
																	17.24	38		17.24	38
																	17.28	42		17.28	36
																	17.32	48		17.32	52
																	17.36	28		17.36	34
																	17.4	32		17.4	30
																	17.44	44		17.44	38
																	17.48	36		17.48	58
																	17.52	42		17.52	50
																	17.56	42		17.56	42
																	17.6	38		17.6	30
																	17.64	44		17.64	30
																	17.68	40		17.68	50
																	17.72	32		17.72	46
																	17.76	42		17.76	38
																	17.8	44		17.8	36
																	17.84	40		17.84	28
																	17.88	38		17.88	56
																	17.92	50		17.92	42
																	17.96	36		17.96	40
																	18	46		18	34
																	18.04	40		18.04	62
																	18.08	52		18.08	48
																	18.12	46		18.12	36
																	18.16	28		18.16	46
																	18.2	32		18.2	36
																	18.24	38		18.24	48
																	18.28	52		18.28	42
																	18.32	32		18.32	50
																	18.36	38		18.36	40
																	18.4	42		18.4	32
																	18.44	42		18.44	38
																	18.48	38		18.48	32
																	18.52	44		18.52	46
																	18.56	50		18.56	52
																	18.6	46		18.6	44
																	18.64	48		18.64	46
																	18.68	48		18.68	48
																	18.72	40		18.72	38
																	18.76	38		18.76	44
																	18.8	50		18.8	50
																	18.84	42		18.84	36
																	18.88	44		18.88	48
																	18.92	48		18.92	46
																	18.96	50		18.96	56
																	19	40		19	56
																	19.04	56		19.04	56
																	19.08	46		19.08	44
																	19.12	50		19.12	40
																	19.16	42		19.16	50
																	19.2	40		19.2	44
																	19.24	54		19.24	48
																	19.28	46		19.28	56
																	19.32	52		19.32	42
																	19.36	48		19.36	42
																	19.4	56		19.4	44
																	19.44	52		19.44	42
																	19.48	40		19.48	46
																	19.52	60		19.52	48
																	19.56	68		19.56	50
																	19.6	62		19.6	62
																	19.64	66		19.64	56
																	19.68	54		19.68	54
																	19.72	62		19.72	66
																	19.76	72		19.76	64
																	19.8	62		19.8	50
																	19.84	56		19.84	62
																	19.88	70		19.88	52
																	19.92	66		19.92	56
																	19.96	70		19.96	52
																	20	54		20	60
																	20.04	46		20.04	48
																	20.08	62		20.08	54
																	20.12	58		20.12	56
																	20.16	52		20.16	60
																	20.2	42		20.2	48
																	20.24	62		20.24	40
																	20.28	56		20.28	42
																	20.32	50		20.32	52
																	20.36	50		20.36	46
																	20.4	72		20.4	58
																	20.44	58		20.44	50
																	20.48	56		20.48	56
																	20.52	70		20.52	60
																	20.56	54		20.56	52
																	20.6	60		20.6	70
																	20.64	72		20.64	92
																	20.68	76		20.68	90
																	20.72	74		20.72	102
																	20.76	92		20.76	142
																	20.8	104		20.8	164
																	20.84	140		20.84	128
																	20.88	126		20.88	100
																	20.92	130		20.92	100
																	20.96	80		20.96	66
																	21	64		21	62
																	21.04	70		21.04	48
																	21.08	64		21.08	40
																	21.12	46		21.12	60
																	21.16	48		21.16	46
																	21.2	72		21.2	52
																	21.24	48		21.24	38
																	21.28	62		21.28	34
																	21.32	54		21.32	44
																	21.36	50		21.36	42
																	21.4	50		21.4	52
																	21.44	46		21.44	50
																	21.48	48		21.48	52
																	21.52	48		21.52	38
																	21.56	60		21.56	46
																	21.6	50		21.6	54
																	21.64	52		21.64	44
																	21.68	44		21.68	54
																	21.72	56		21.72	46
																	21.76	54		21.76	48
																	21.8	42		21.8	42
																	21.84	68		21.84	72
																	21.88	66		21.88	58
																	21.92	70		21.92	80
																	21.96	76		21.96	80
																	22	104		22	96
																	22.04	82		22.04	60
																	22.08	78		22.08	58
																	22.12	58		22.12	60
																	22.16	62		22.16	40
																	22.2	52		22.2	58
																	22.24	62		22.24	46
																	22.28	60		22.28	74
																	22.32	50		22.32	54
																	22.36	52		22.36	58
																	22.4	58		22.4	62
																	22.44	36		22.44	54
																	22.48	42		22.48	48
																	22.52	56		22.52	48
																	22.56	60		22.56	40
																	22.6	46		22.6	44
																	22.64	44		22.64	48
																	22.68	48		22.68	46
																	22.72	56		22.72	40
																	22.76	56		22.76	50
																	22.8	50		22.8	42
																	22.84	52		22.84	44
																	22.88	42		22.88	38
																	22.92	46		22.92	66
																	22.96	68		22.96	56
																	23	54		23	42
																	23.04	60		23.04	44
																	23.08	52		23.08	50
																	23.12	42		23.12	46
																	23.16	52		23.16	40
																	23.2	46		23.2	40
																	23.24	54		23.24	44
																	23.28	46		23.28	42
																	23.32	50		23.32	44
																	23.36	58		23.36	48
																	23.4	36		23.4	52
																	23.44	50		23.44	66
																	23.48	60		23.48	68
																	23.52	64		23.52	66
																	23.56	62		23.56	64
																	23.6	60		23.6	56
																	23.64	58		23.64	48
																	23.68	52		23.68	48
																	23.72	46		23.72	44
																	23.76	42		23.76	44
																	23.8	54		23.8	42
																	23.84	48		23.84	38
																	23.88	40		23.88	46
																	23.92	44		23.92	54
																	23.96	36		23.96	50
																	24	44		24	44
																	24.04	36		24.04	40
																	24.08	56		24.08	52
																	24.12	64		24.12	56
																	24.16	40		24.16	44
																	24.2	60		24.2	52
																	24.24	60		24.24	74
																	24.28	46		24.28	56
																	24.32	46		24.32	58
																	24.36	48		24.36	46
																	24.4	52		24.4	26
																	24.44	40		24.44	36
																	24.48	50		24.48	34
																	24.52	26		24.52	34
																	24.56	44		24.56	32
																	24.6	44		24.6	34
																	24.64	40		24.64	38
																	24.68	38		24.68	38
																	24.72	48		24.72	32
																	24.76	36		24.76	38
																	24.8	34		24.8	38
																	24.84	42		24.84	42
																	24.88	44		24.88	34
																	24.92	34		24.92	36
																	24.96	38		24.96	44
																	25	34		25	36
																	25.04	38		25.04	30
																	25.08	34		25.08	26
																	25.12	36		25.12	38
																	25.16	32		25.16	32
																	25.2	42		25.2	44
																	25.24	48		25.24	44
																	25.28	46		25.28	36
																	25.32	46		25.32	38
																	25.36	50		25.36	28
																	25.4	52		25.4	62
																	25.44	50		25.44	34
																	25.48	54		25.48	50
																	25.52	58		25.52	56
																	25.56	58		25.56	48
																	25.6	60		25.6	56
																	25.64	70		25.64	38
																	25.68	84		25.68	40
																	25.72	46		25.72	36
																	25.76	58		25.76	36
																	25.8	54		25.8	22
																	25.84	32		25.84	28
																	25.88	36		25.88	50
																	25.92	44		25.92	34
																	25.96	42		25.96	32
																	26	34		26	28
																	26.04	36		26.04	44
																	26.08	44		26.08	48
																	26.12	24		26.12	52
																	26.16	40		26.16	48
																	26.2	50		26.2	40
																	26.24	38		26.24	52
																	26.28	54		26.28	76
																	26.32	48		26.32	68
																	26.36	78		26.36	76
																	26.4	92		26.4	106
																	26.44	128		26.44	164
																	26.48	136		26.48	256
																	26.52	196		26.52	378
																	26.56	350		26.56	508
																	26.6	698		26.6	552
																	26.64	892		26.64	384
																	26.68	656		26.68	240
																	26.72	420		26.72	108
																	26.76	196		26.76	80
																	26.8	84		26.8	68
																	26.84	74		26.84	60
																	26.88	64		26.88	54
																	26.92	66		26.92	60
																	26.96	58		26.96	52
																	27	52		27	52
																	27.04	60		27.04	62
																	27.08	40		27.08	54
																	27.12	54		27.12	50
																	27.16	32		27.16	42
																	27.2	50		27.2	46
																	27.24	52		27.24	56
																	27.28	64		27.28	66
																	27.32	44		27.32	76
																	27.36	72		27.36	84
																	27.4	52		27.4	90
																	27.44	82		27.44	82
																	27.48	68		27.48	92
																	27.52	70		27.52	76
																	27.56	74		27.56	58
																	27.6	50		27.6	62
																	27.64	68		27.64	94
																	27.68	90		27.68	104
																	27.72	92		27.72	102
																	27.76	116		27.76	114
																	27.8	98		27.8	110
																	27.84	96		27.84	102
																	27.88	92		27.88	124
																	27.92	102		27.92	100
																	27.96	106		27.96	102
																	28	84		28	68
																	28.04	84		28.04	62
																	28.08	56		28.08	58
																	28.12	54		28.12	44
																	28.16	52		28.16	56
																	28.2	54		28.2	64
																	28.24	54		28.24	52
																	28.28	48		28.28	40
																	28.32	52		28.32	22
																	28.36	54		28.36	30
																	28.4	38		28.4	30
																	28.44	38		28.44	26
																	28.48	40		28.48	38
																	28.52	30		28.52	22
																	28.56	38		28.56	20
																	28.6	26		28.6	18
																	28.64	30		28.64	22
																	28.68	38		28.68	24
																	28.72	30		28.72	30
																	28.76	36		28.76	30
																	28.8	36		28.8	34
																	28.84	28		28.84	36
																	28.88	28		28.88	26
																	28.92	26		28.92	24
																	28.96	22		28.96	32
																	29	28		29	38
																	29.04	42		29.04	28
																	29.08	34		29.08	22
																	29.12	36		29.12	30
																	29.16	32		29.16	34
																	29.2	38		29.2	34
																	29.24	32		29.24	26
																	29.28	34		29.28	46
																	29.32	48		29.32	56
																	29.36	50		29.36	58
																	29.4	52		29.4	46
																	29.44	40		29.44	38
																	29.48	44		29.48	48
																	29.52	42		29.52	42
																	29.56	40		29.56	38
																	29.6	32		29.6	26
																	29.64	40		29.64	38
																	29.68	38		29.68	44
																	29.72	44		29.72	56
																	29.76	46		29.76	38
																	29.8	62		29.8	40
																	29.84	40		29.84	36
																	29.88	48		29.88	32
																	29.92	46		29.92	38
																	29.96	36		29.96	42
																	30	54		30	26
																	30.04	44		30.04	40
																	30.08	36		30.08	30
																	30.12	26		30.12	34
																	30.16	28		30.16	46
																	30.2	30		30.2	44
																	30.24	40		30.24	32
																	30.28	44		30.28	38
																	30.32	32		30.32	36
																	30.36	32		30.36	38
																	30.4	48		30.4	32
																	30.44	40		30.44	46
																	30.48	48		30.48	48
																	30.52	40		30.52	44
																	30.56	40		30.56	30
																	30.6	38		30.6	26
																	30.64	38		30.64	48
																	30.68	32		30.68	32
																	30.72	38		30.72	36
																	30.76	42		30.76	26
																	30.8	42		30.8	42
																	30.84	40		30.84	36
																	30.88	34		30.88	28
																	30.92	28		30.92	28
																	30.96	42		30.96	38
																	31	32		31	40
																	31.04	20		31.04	38
																	31.08	30		31.08	22
																	31.12	34		31.12	32
																	31.16	28		31.16	26
																	31.2	28		31.2	22
																	31.24	22		31.24	26
																	31.28	28		31.28	24
																	31.32	30		31.32	34
																	31.36	26		31.36	26
																	31.4	38		31.4	26
																	31.44	34		31.44	26
																	31.48	30		31.48	20
																	31.52	36		31.52	22
																	31.56	28		31.56	22
																	31.6	40		31.6	24
																	31.64	22		31.64	24
																	31.68	26		31.68	26
																	31.72	38		31.72	30
																	31.76	24		31.76	26
																	31.8	28		31.8	22
																	31.84	16		31.84	32
																	31.88	28		31.88	36
																	31.92	32		31.92	32
																	31.96	28		31.96	24
																	32	26		32	20
																	32.04	28		32.04	28
																	32.08	34		32.08	28
																	32.12	26		32.12	30
																	32.16	32		32.16	34
																	32.2	22		32.2	34
																	32.24	28		32.24	30
																	32.28	40		32.28	34
																	32.32	28		32.32	20
																	32.36	32		32.36	22
																	32.4	36		32.4	36
																	32.44	22		32.44	32
																	32.48	20		32.48	30
																	32.52	22		32.52	32
																	32.56	32		32.56	16
																	32.6	18		32.6	26
																	32.64	32		32.64	26
																	32.68	28		32.68	28
																	32.72	22		32.72	30
																	32.76	28		32.76	30
																	32.8	24		32.8	36
																	32.84	18		32.84	26
																	32.88	24		32.88	26
																	32.92	38		32.92	28
																	32.96	24		32.96	30
																	33	20		33	26
																	33.04	38		33.04	30
																	33.08	24		33.08	30
																	33.12	34		33.12	26
																	33.16	38		33.16	26
																	33.2	30		33.2	34
																	33.24	38		33.24	26
																	33.28	22		33.28	22
																	33.32	26		33.32	26
																	33.36	28		33.36	30
																	33.4	28		33.4	20
																	33.44	20		33.44	40
																	33.48	20		33.48	28
																	33.52	40		33.52	24
																	33.56	24		33.56	22
																	33.6	30		33.6	24
																	33.64	28		33.64	24
																	33.68	22		33.68	20
																	33.72	30		33.72	30
																	33.76	36		33.76	24
																	33.8	26		33.8	26
																	33.84	38		33.84	42
																	33.88	24		33.88	42
																	33.92	26		33.92	24
																	33.96	36		33.96	32
																	34	26		34	30
																	34.04	26		34.04	26
																	34.08	26		34.08	36
																	34.12	24		34.12	22
																	34.16	42		34.16	32
																	34.2	40		34.2	28
																	34.24	30		34.24	28
																	34.28	34		34.28	28
																	34.32	36		34.32	36
																	34.36	44		34.36	42
																	34.4	28		34.4	44
																	34.44	30		34.44	46
																	34.48	46		34.48	30
																	34.52	36		34.52	40
																	34.56	32		34.56	50
																	34.6	44		34.6	32
																	34.64	44		34.64	38
																	34.68	32		34.68	32
																	34.72	46		34.72	36
																	34.76	44		34.76	42
																	34.8	48		34.8	38
																	34.84	38		34.84	42
																	34.88	46		34.88	40
																	34.92	46		34.92	32
																	34.96	36		34.96	58
																	35	44		35	46
																	35.04	56		35.04	38
																	35.08	52		35.08	46
																	35.12	44		35.12	46
																	35.16	46		35.16	40
																	35.2	46		35.2	42
																	35.24	46		35.24	38
																	35.28	42		35.28	50
																	35.32	38		35.32	30
																	35.36	46		35.36	38
																	35.4	40		35.4	38
																	35.44	34		35.44	26
																	35.48	38		35.48	44
																	35.52	34		35.52	32
																	35.56	42		35.56	22
																	35.6	42		35.6	42
																	35.64	46		35.64	20
																	35.68	34		35.68	40
																	35.72	28		35.72	34
																	35.76	34		35.76	30
																	35.8	34		35.8	38
																	35.84	28		35.84	32
																	35.88	38		35.88	28
																	35.92	28		35.92	26
																	35.96	30		35.96	40
																	36	34		36	32
																	36.04	44		36.04	38
																	36.08	40		36.08	36
																	36.12	28		36.12	32
																	36.16	36		36.16	24
																	36.2	24		36.2	34
																	36.24	34		36.24	32
																	36.28	32		36.28	36
																	36.32	28		36.32	26
																	36.36	40		36.36	36
																	36.4	48		36.4	40
																	36.44	48		36.44	66
																	36.48	66		36.48	50
																	36.52	66		36.52	56
																	36.56	60		36.56	50
																	36.6	46		36.6	40
																	36.64	52		36.64	44
																	36.68	44		36.68	40
																	36.72	40		36.72	32
																	36.76	42		36.76	36
																	36.8	34		36.8	30
																	36.84	34		36.84	24
																	36.88	38		36.88	34
																	36.92	28		36.92	30
																	36.96	30		36.96	28
																	37	24		37	32
																	37.04	36		37.04	28
																	37.08	28		37.08	34
																	37.12	30		37.12	36
																	37.16	26		37.16	38
																	37.2	24		37.2	32
																	37.24	36		37.24	22
																	37.28	36		37.28	38
																	37.32	32		37.32	28
																	37.36	40		37.36	30
																	37.4	30		37.4	28
																	37.44	38		37.44	36
																	37.48	26		37.48	30
																	37.52	32		37.52	28
																	37.56	30		37.56	40
																	37.6	40		37.6	26
																	37.64	38		37.64	26
																	37.68	38		37.68	26
																	37.72	24		37.72	28
																	37.76	30		37.76	32
																	37.8	38		37.8	32
																	37.84	28		37.84	26
																	37.88	32		37.88	28
																	37.92	16		37.92	32
																	37.96	28		37.96	20
																	38	26		38	26
																	38.04	28		38.04	16
																	38.08	36		38.08	42
																	38.12	32		38.12	20
																	38.16	28		38.16	18
																	38.2	26		38.2	30
																	38.24	24		38.24	28
																	38.28	28		38.28	20
																	38.32	30		38.32	36
																	38.36	26		38.36	22
																	38.4	24		38.4	38
																	38.44	32		38.44	28
																	38.48	34		38.48	30
																	38.52	18		38.52	20
																	38.56	24		38.56	24
																	38.6	24		38.6	26
																	38.64	36		38.64	24
																	38.68	28		38.68	20
																	38.72	24		38.72	28
																	38.76	22		38.76	28
																	38.8	32		38.8	22
																	38.84	30		38.84	24
																	38.88	32		38.88	44
																	38.92	22		38.92	20
																	38.96	22		38.96	42
																	39	34		39	30
																	39.04	28		39.04	30
																	39.08	24		39.08	36
																	39.12	44		39.12	34
																	39.16	20		39.16	24
																	39.2	36		39.2	32
																	39.24	26		39.24	26
																	39.28	32		39.28	22
																	39.32	32		39.32	38
																	39.36	38		39.36	58
																	39.4	34		39.4	64
																	39.44	58		39.44	46
																	39.48	60		39.48	36
																	39.52	52		39.52	36
																	39.56	44		39.56	34
																	39.6	38		39.6	34
																	39.64	40		39.64	24
																	39.68	32		39.68	34
																	39.72	22		39.72	24
																	39.76	26		39.76	22
																	39.8	22		39.8	24
																	39.84	28		39.84	28
																	39.88	20		39.88	26
																	39.92	22		39.92	16
																	39.96	26		39.96	26
																	40	24		40	10
																	40.04	32		40.04	22
																	40.08	26		40.08	38
																	40.12	22		40.12	32
																	40.16	30		40.16	32
																	40.2	46		40.2	36
																	40.24	38		40.24	30
																	40.28	36		40.28	28
																	40.32	42		40.32	38
																	40.36	44		40.36	32
																	40.4	48		40.4	26
																	40.44	30		40.44	22
																	40.48	40		40.48	16
																	40.52	30		40.52	24
																	40.56	26		40.56	22
																	40.6	22		40.6	30
																	40.64	26		40.64	26
																	40.68	16		40.68	26
																	40.72	20		40.72	30
																	40.76	26		40.76	22
																	40.8	26		40.8	22
																	40.84	22		40.84	26
																	40.88	26		40.88	24
																	40.92	24		40.92	20
																	40.96	34		40.96	32
																	41	24		41	36
																	41.04	20		41.04	22
																	41.08	24		41.08	30
																	41.12	24		41.12	26
																	41.16	26		41.16	28
																	41.2	20		41.2	24
																	41.24	26		41.24	24
																	41.28	26		41.28	26
																	41.32	24		41.32	22
																	41.36	22		41.36	14
																	41.4	26		41.4	20
																	41.44	22		41.44	24
																	41.48	24		41.48	32
																	41.52	26		41.52	24
																	41.56	26		41.56	28
																	41.6	20		41.6	18
																	41.64	30		41.64	30
																	41.68	34		41.68	36
																	41.72	26		41.72	28
																	41.76	38		41.76	22
																	41.8	36		41.8	34
																	41.84	26		41.84	26
																	41.88	16		41.88	22
																	41.92	28		41.92	20
																	41.96	30		41.96	30
																	42	20		42	22
																	42.04	28		42.04	28
																	42.08	26		42.08	22
																	42.12	22		42.12	18
																	42.16	22		42.16	26
																	42.2	24		42.2	28
																	42.24	18		42.24	26
																	42.28	36		42.28	38
																	42.32	26		42.32	42
																	42.36	46		42.36	42
																	42.4	40		42.4	50
																	42.44	38		42.44	40
																	42.48	42		42.48	46
																	42.52	38		42.52	34
																	42.56	44		42.56	26
																	42.6	20		42.6	26
																	42.64	30		42.64	22
																	42.68	24		42.68	26
																	42.72	26		42.72	28
																	42.76	36		42.76	28
																	42.8	30		42.8	24
																	42.84	22		42.84	22
																	42.88	30		42.88	20
																	42.92	26		42.92	32
																	42.96	32		42.96	14
																	43	30		43	22
																	43.04	32		43.04	24
																	43.08	34		43.08	26
																	43.12	38		43.12	30
																	43.16	24		43.16	30
																	43.2	20		43.2	18
																	43.24	30		43.24	22
																	43.28	30		43.28	22
																	43.32	34		43.32	26
																	43.36	14		43.36	16
																	43.4	22		43.4	12
																	43.44	24		43.44	24
																	43.48	30		43.48	30
																	43.52	18		43.52	20
																	43.56	28		43.56	28
																	43.6	40		43.6	22
																	43.64	26		43.64	32
																	43.68	28		43.68	12
																	43.72	18		43.72	24
																	43.76	24		43.76	28
																	43.8	16		43.8	32
																	43.84	14		43.84	20
																	43.88	24		43.88	22
																	43.92	24		43.92	24
																	43.96	24		43.96	20
																	44	22		44	22
																	44.04	30		44.04	22
																	44.08	28		44.08	16
																	44.12	16		44.12	22
																	44.16	16		44.16	24
																	44.2	32		44.2	12
																	44.24	18		44.24	20
																	44.28	24		44.28	24
																	44.32	22		44.32	26
																	44.36	24		44.36	20
																	44.4	24		44.4	18
																	44.44	24		44.44	22
																	44.48	26		44.48	36
																	44.52	14		44.52	34
																	44.56	16		44.56	30
																	44.6	26		44.6	18
																	44.64	22		44.64	26
																	44.68	24		44.68	24
																	44.72	30		44.72	28
																	44.76	28		44.76	28
																	44.8	26		44.8	28
																	44.84	22		44.84	24
																	44.88	32		44.88	18
																	44.92	32		44.92	32
																	44.96	30		44.96	20
																	45	26		45	34
																	45.04	24		45.04	20
																	45.08	30		45.08	24
																	45.12	28		45.12	24
																	45.16	24		45.16	26
																	45.2	28		45.2	26
																	45.24	32		45.24	26
																	45.28	24		45.28	32
																	45.32	28		45.32	28
																	45.36	24		45.36	24
																	45.4	30		45.4	20
																	45.44	26		45.44	16
																	45.48	24		45.48	22
																	45.52	22		45.52	40
																	45.56	30		45.56	12
																	45.6	30		45.6	34
																	45.64	28		45.64	34
																	45.68	32		45.68	40
																	45.72	30		45.72	50
																	45.76	46		45.76	40
																	45.8	34		45.8	40
																	45.84	30		45.84	26
																	45.88	32		45.88	26
																	45.92	32		45.92	22
																	45.96	26		45.96	20
																	46	26		46	32
																	46.04	30		46.04	28
																	46.08	32		46.08	14
																	46.12	22		46.12	20
																	46.16	24		46.16	24
																	46.2	32		46.2	16
																	46.24	18		46.24	18
																	46.28	20		46.28	24
																	46.32	20		46.32	16
																	46.36	26		46.36	22
																	46.4	20		46.4	16
																	46.44	22		46.44	14
																	46.48	26		46.48	18
																	46.52	20		46.52	20
																	46.56	20		46.56	22
																	46.6	22		46.6	18
																	46.64	30		46.64	20
																	46.68	24		46.68	24
																	46.72	16		46.72	18
																	46.76	22		46.76	28
																	46.8	18		46.8	20
																	46.84	18		46.84	16
																	46.88	24		46.88	18
																	46.92	30		46.92	20
																	46.96	18		46.96	22
																	47	22		47	22
																	47.04	18		47.04	20
																	47.08	30		47.08	18
																	47.12	28		47.12	20
																	47.16	16		47.16	20
																	47.2	26		47.2	18
																	47.24	18		47.24	26
																	47.28	28		47.28	12
																	47.32	24		47.32	16
																	47.36	22		47.36	26
																	47.4	22		47.4	22
																	47.44	26		47.44	30
																	47.48	22		47.48	24
																	47.52	18		47.52	18
																	47.56	26		47.56	28
																	47.6	22		47.6	20
																	47.64	28		47.64	20
																	47.68	16		47.68	24
																	47.72	18		47.72	16
																	47.76	22		47.76	18
																	47.8	18		47.8	30
																	47.84	28		47.84	26
																	47.88	24		47.88	14
																	47.92	22		47.92	22
																	47.96	18		47.96	20
																	48	24		48	16
																	48.04	12		48.04	20
																	48.08	14		48.08	18
																	48.12	16		48.12	16
																	48.16	20		48.16	20
																	48.2	18		48.2	24
																	48.24	22		48.24	18
																	48.28	26		48.28	18
																	48.32	20		48.32	20
																	48.36	32		48.36	20
																	48.4	26		48.4	24
																	48.44	30		48.44	24
																	48.48	28		48.48	16
																	48.52	18		48.52	20
																	48.56	24		48.56	28
																	48.6	12		48.6	24
																	48.64	24		48.64	20
																	48.68	28		48.68	18
																	48.72	30		48.72	26
																	48.76	32		48.76	18
																	48.8	22		48.8	16
																	48.84	16		48.84	22
																	48.88	26		48.88	20
																	48.92	12		48.92	12
																	48.96	12		48.96	20
																	49	26		49	16
																	49.04	14		49.04	18
																	49.08	28		49.08	14
																	49.12	18		49.12	14
																	49.16	18		49.16	18
																	49.2	26		49.2	22
																	49.24	16		49.24	16
																	49.28	26		49.28	22
																	49.32	22		49.32	18
																	49.36	20		49.36	16
																	49.4	18		49.4	12
																	49.44	12		49.44	16
																	49.48	16		49.48	18
																	49.52	22		49.52	26
																	49.56	18		49.56	22
																	49.6	24		49.6	24
																	49.64	28		49.64	30
																	49.68	24		49.68	30
																	49.72	24		49.72	32
																	49.76	24		49.76	24
																	49.8	34		49.8	26
																	49.84	28		49.84	30
																	49.88	32		49.88	28
																	49.92	38		49.92	42
																	49.96	32		49.96	34
																	50	40		50	44
																	50.04	34		50.04	70
																	50.08	58		50.08	72
																	50.12	54		50.12	64
																	50.16	66		50.16	54
																	50.2	66		50.2	46
																	50.24	56		50.24	38
																	50.28	30		50.28	28
																	50.32	28		50.32	26
																	50.36	20		50.36	16
																	50.4	20		50.4	24
																	50.44	34		50.44	28
																	50.48	18		50.48	10
																	50.52	26		50.52	26
																	50.56	30		50.56	36
																	50.6	26		50.6	18
																	50.64	34		50.64	36
																	50.68	34		50.68	38
																	50.72	42		50.72	28
																	50.76	34		50.76	24
																	50.8	36		50.8	26
																	50.84	34		50.84	26
																	50.88	28		50.88	22
																	50.92	24		50.92	18
																	50.96	20		50.96	24
																	51	20		51	10
																	51.04	26		51.04	24
																	51.08	18		51.08	10
																	51.12	28		51.12	14
																	51.16	24		51.16	22
																	51.2	26		51.2	12
																	51.24	18		51.24	24
																	51.28	24		51.28	26
																	51.32	22		51.32	20
																	51.36	28		51.36	18
																	51.4	20		51.4	20
																	51.44	14		51.44	12
																	51.48	12		51.48	26
																	51.52	20		51.52	16
																	51.56	24		51.56	12
																	51.6	18		51.6	10
																	51.64	16		51.64	10
																	51.68	14		51.68	12
																	51.72	20		51.72	16
																	51.76	20		51.76	14
																	51.8	14		51.8	12
																	51.84	20		51.84	10
																	51.88	18		51.88	18
																	51.92	22		51.92	12
																	51.96	14		51.96	16
																	52	20		52	20
																	52.04	10		52.04	16
																	52.08	16		52.08	16
																	52.12	16		52.12	18
																	52.16	24		52.16	22
																	52.2	22		52.2	16
																	52.24	22		52.24	20
																	52.28	22		52.28	20
																	52.32	20		52.32	18
																	52.36	24		52.36	18
																	52.4	26		52.4	28
																	52.44	20		52.44	24
																	52.48	18		52.48	10
																	52.52	14		52.52	14
																	52.56	14		52.56	10
																	52.6	16		52.6	14
																	52.64	14		52.64	26
																	52.68	14		52.68	16
																	52.72	24		52.72	18
																	52.76	16		52.76	26
																	52.8	20		52.8	16
																	52.84	16		52.84	18
																	52.88	18		52.88	12
																	52.92	16		52.92	10
																	52.96	22		52.96	22
																	53	16		53	20
																	53.04	16		53.04	24
																	53.08	18		53.08	22
																	53.12	22		53.12	30
																	53.16	18		53.16	18
																	53.2	22		53.2	12
																	53.24	16		53.24	10
																	53.28	24		53.28	24
																	53.32	16		53.32	28
																	53.36	14		53.36	18
																	53.4	12		53.4	12
																	53.44	22		53.44	18
																	53.48	18		53.48	24
																	53.52	24		53.52	16
																	53.56	22		53.56	18
																	53.6	14		53.6	20
																	53.64	12		53.64	12
																	53.68	18		53.68	14
																	53.72	30		53.72	16
																	53.76	18		53.76	20
																	53.8	22		53.8	18
																	53.84	16		53.84	14
																	53.88	18		53.88	20
																	53.92	26		53.92	16
																	53.96	14		53.96	26
																	54	18		54	14
																	54.04	20		54.04	16
																	54.08	18		54.08	20
																	54.12	24		54.12	20
																	54.16	14		54.16	28
																	54.2	24		54.2	14
																	54.24	10		54.24	22
																	54.28	28		54.28	22
																	54.32	12		54.32	20
																	54.36	22		54.36	22
																	54.4	20		54.4	18
																	54.44	24		54.44	16
																	54.48	22		54.48	14
																	54.52	18		54.52	12
																	54.56	16		54.56	16
																	54.6	16		54.6	28
																	54.64	14		54.64	10
																	54.68	20		54.68	16
																	54.72	26		54.72	24
																	54.76	30		54.76	26
																	54.8	42		54.8	34
																	54.84	40		54.84	36
																	54.88	34		54.88	32
																	54.92	42		54.92	18
																	54.96	34		54.96	30
																	55	20		55	24
																	55.04	26		55.04	22
																	55.08	28		55.08	22
																	55.12	22		55.12	26
																	55.16	18		55.16	12
																	55.2	30		55.2	22
																	55.24	26		55.24	32
																	55.28	24		55.28	18
																	55.32	26		55.32	16
																	55.36	30		55.36	20
																	55.4	20		55.4	24
																	55.44	26		55.44	22
																	55.48	20		55.48	12
																	55.52	12		55.52	16
																	55.56	14		55.56	24
																	55.6	14		55.6	14
																	55.64	18		55.64	24
																	55.68	24		55.68	18
																	55.72	14		55.72	18
																	55.76	24		55.76	22
																	55.8	28		55.8	20
																	55.84	14		55.84	12
																	55.88	20		55.88	20
																	55.92	18		55.92	16
																	55.96	16		55.96	22
																	56	18		56	20
																	56.04	18		56.04	16
																	56.08	20		56.08	12
																	56.12	18		56.12	24
																	56.16	18		56.16	14
																	56.2	16		56.2	26
																	56.24	16		56.24	12
																	56.28	18		56.28	16
																	56.32	16		56.32	14
																	56.36	14		56.36	10
																	56.4	14		56.4	20
																	56.44	22		56.44	14
																	56.48	12		56.48	24
																	56.52	20		56.52	12
																	56.56	16		56.56	16
																	56.6	14		56.6	22
																	56.64	20		56.64	14
																	56.68	14		56.68	14
																	56.72	18		56.72	20
																	56.76	10		56.76	12
																	56.8	14		56.8	22
																	56.84	16		56.84	22
																	56.88	16		56.88	14
																	56.92	12		56.92	16
																	56.96	26		56.96	14
																	57	10		57	12
																	57.04	14		57.04	16
																	57.08	18		57.08	10
																	57.12	20		57.12	10
																	57.16	16		57.16	12
																	57.2	16		57.2	20
																	57.24	24		57.24	12
																	57.28	14		57.28	10
																	57.32	12		57.32	18
																	57.36	12		57.36	8
																	57.4	22		57.4	16
																	57.44	14		57.44	16
																	57.48	22		57.48	32
																	57.52	16		57.52	20
																	57.56	14		57.56	16
																	57.6	14		57.6	16
																	57.64	14		57.64	26
																	57.68	14		57.68	16
																	57.72	20		57.72	20
																	57.76	22		57.76	24
																	57.8	10		57.8	12
																	57.84	14		57.84	20
																	57.88	20		57.88	18
																	57.92	20		57.92	16
																	57.96	12		57.96	12
																	58	18		58	16
																	58.04	22		58.04	22
																	58.08	24		58.08	14
																	58.12	12		58.12	18
																	58.16	14		58.16	16
																	58.2	20		58.2	14
																	58.24	14		58.24	16
																	58.28	26		58.28	16
																	58.32	28		58.32	14
																	58.36	8		58.36	16
																	58.4	20		58.4	14
																	58.44	16		58.44	16
																	58.48	22		58.48	20
																	58.52	14		58.52	14
																	58.56	20		58.56	24
																	58.6	20		58.6	22
																	58.64	14		58.64	12
																	58.68	30		58.68	16
																	58.72	18		58.72	12
																	58.76	12		58.76	20
																	58.8	14		58.8	16
																	58.84	12		58.84	18
																	58.88	16		58.88	10
																	58.92	18		58.92	12
																	58.96	14		58.96	8
																	59	12		59	14
																	59.04	24		59.04	20
																	59.08	12		59.08	14
																	59.12	24		59.12	16
																	59.16	16		59.16	14
																	59.2	14		59.2	12
																	59.24	20		59.24	18
																	59.28	16		59.28	16
																	59.32	16		59.32	20
																	59.36	14		59.36	20
																	59.4	24		59.4	26
																	59.44	16		59.44	12
																	59.48	8		59.48	16
																	59.52	16		59.52	16
																	59.56	16		59.56	16
																	59.6	14		59.6	24
																	59.64	20		59.64	14
																	59.68	18		59.68	18
																	59.72	24		59.72	20
																	59.76	18		59.76	34
																	59.8	22		59.8	30
																	59.84	32		59.84	46
																	59.88	48		59.88	48
																	59.92	48		59.92	46
																	59.96	56		59.96	54
																	60	42		60	36
																	60.04	36		60.04	40
																	60.08	44		60.08	30
																	60.12	24		60.12	26
																	60.16	20		60.16	22
																	60.2	26		60.2	22
																	60.24	12		60.24	24
																	60.28	12		60.28	18
																	60.32	20		60.32	16
																	60.36	22		60.36	12
																	60.4	24		60.4	20
																	60.44	20		60.44	22
																	60.48	16		60.48	12
																	60.52	22		60.52	20
																	60.56	22		60.56	16
																	60.6	14		60.6	20
																	60.64	22		60.64	32
																	60.68	12		60.68	22
																	60.72	22		60.72	16
																	60.76	24		60.76	24
																	60.8	16		60.8	20
																	60.84	18		60.84	24
																	60.88	16		60.88	22
																	60.92	16		60.92	18
																	60.96	16		60.96	10
																	61	18		61	14
																	61.04	18		61.04	22
																	61.08	20		61.08	16
																	61.12	22		61.12	12
																	61.16	14		61.16	16
																	61.2	12		61.2	22
																	61.24	12		61.24	14
																	61.28	24		61.28	20
																	61.32	18		61.32	20
																	61.36	14		61.36	14
																	61.4	18		61.4	20
																	61.44	18		61.44	22
																	61.48	22		61.48	18
																	61.52	24		61.52	22
																	61.56	20		61.56	10
																	61.6	20		61.6	14
																	61.64	28		61.64	12
																	61.68	22		61.68	20
																	61.72	26		61.72	26
																	61.76	20		61.76	26
																	61.8	20		61.8	20
																	61.84	20		61.84	14
																	61.88	24		61.88	24
																	61.92	28		61.92	28
																	61.96	18		61.96	20
																	62	20		62	22
																	62.04	12		62.04	22
																	62.08	22		62.08	20
																	62.12	24		62.12	12
																	62.16	22		62.16	20
																	62.2	16		62.2	16
																	62.24	16		62.24	16
																	62.28	22		62.28	16
																	62.32	18		62.32	16
																	62.36	22		62.36	12
																	62.4	26		62.4	12
																	62.44	12		62.44	22
																	62.48	10		62.48	16
																	62.52	14		62.52	28
																	62.56	22		62.56	20
																	62.6	14		62.6	16
																	62.64	18		62.64	20
																	62.68	16		62.68	20
																	62.72	14		62.72	18
																	62.76	18		62.76	16
																	62.8	20		62.8	16
																	62.84	12		62.84	16
																	62.88	18		62.88	24
																	62.92	18		62.92	20
																	62.96	18		62.96	22
																	63	14		63	14
																	63.04	14		63.04	24
																	63.08	24		63.08	10
																	63.12	18		63.12	12
																	63.16	16		63.16	18
																	63.2	16		63.2	16
																	63.24	14		63.24	18
																	63.28	16		63.28	12
																	63.32	16		63.32	16
																	63.36	16		63.36	14
																	63.4	18		63.4	20
																	63.44	16		63.44	18
																	63.48	16		63.48	20
																	63.52	20		63.52	14
																	63.56	14		63.56	12
																	63.6	12		63.6	16
																	63.64	10		63.64	24
																	63.68	12		63.68	14
																	63.72	22		63.72	18
																	63.76	16		63.76	22
																	63.8	22		63.8	20
																	63.84	22		63.84	28
																	63.88	18		63.88	22
																	63.92	16		63.92	20
																	63.96	18		63.96	28
																	64	26		64	28
																	64.04	24		64.04	26
																	64.08	12		64.08	24
																	64.12	22		64.12	16
																	64.16	18		64.16	26
																	64.2	26		64.2	12
																	64.24	14		64.24	18
																	64.28	24		64.28	12
																	64.32	20		64.32	12
																	64.36	16		64.36	16
																	64.4	14		64.4	10
																	64.44	10		64.44	12
																	64.48	10		64.48	14
																	64.52	14		64.52	18
																	64.56	16		64.56	18
																	64.6	18		64.6	12
																	64.64	20		64.64	14
																	64.68	14		64.68	16
																	64.72	14		64.72	14
																	64.76	18		64.76	14
																	64.8	18		64.8	18
																	64.84	8		64.84	24
																	64.88	8		64.88	14
																	64.92	14		64.92	14
																	64.96	16		64.96	18
																	65	14		65	14
																	65.04	16		65.04	24
																	65.08	16		65.08	20
																	65.12	22		65.12	26
																	65.16	18		65.16	26
																	65.2	16		65.2	12
																	65.24	14		65.24	20
																	65.28	12		65.28	22
																	65.32	18		65.32	12
																	65.36	14		65.36	18
																	65.4	6		65.4	22
																	65.44	24		65.44	18
																	65.48	20		65.48	12
																	65.52	10		65.52	18
																	65.56	16		65.56	6
																	65.6	22		65.6	10
																	65.64	18		65.64	12
																	65.68	16		65.68	8
																	65.72	22		65.72	16
																	65.76	14		65.76	20
																	65.8	20		65.8	22
																	65.84	12		65.84	14
																	65.88	18		65.88	14
																	65.92	18		65.92	10
																	65.96	12		65.96	12
																	66	12		66	18
																	66.04	16		66.04	12
																	66.08	16		66.08	20
																	66.12	22		66.12	10
																	66.16	12		66.16	14
																	66.2	14		66.2	16
																	66.24	16		66.24	10
																	66.28	8		66.28	24
																	66.32	16		66.32	20
																	66.36	16		66.36	18
																	66.4	14		66.4	16
																	66.44	14		66.44	16
																	66.48	16		66.48	12
																	66.52	22		66.52	18
																	66.56	12		66.56	14
																	66.6	14		66.6	16
																	66.64	6		66.64	22
																	66.68	22		66.68	24
																	66.72	12		66.72	10
																	66.76	4		66.76	18
																	66.8	12		66.8	14
																	66.84	10		66.84	12
																	66.88	12		66.88	14
																	66.92	12		66.92	16
																	66.96	10		66.96	12
																	67	16		67	10
																	67.04	14		67.04	16
																	67.08	20		67.08	22
																	67.12	10		67.12	16
																	67.16	14		67.16	16
																	67.2	22		67.2	22
																	67.24	10		67.24	28
																	67.28	16		67.28	20
																	67.32	10		67.32	18
																	67.36	14		67.36	22
																	67.4	10		67.4	16
																	67.44	12		67.44	18
																	67.48	12		67.48	16
																	67.52	22		67.52	16
																	67.56	18		67.56	20
																	67.6	26		67.6	26
																	67.64	20		67.64	28
																	67.68	24		67.68	40
																	67.72	28		67.72	36
																	67.76	46		67.76	34
																	67.8	32		67.8	24
																	67.84	22		67.84	28
																	67.88	26		67.88	30
																	67.92	28		67.92	24
																	67.96	26		67.96	38
																	68	30		68	20
																	68.04	36		68.04	34
																	68.08	40		68.08	34
																	68.12	40		68.12	52
																	68.16	40		68.16	42
																	68.2	48		68.2	56
																	68.24	32		68.24	62
																	68.28	42		68.28	66
																	68.32	34		68.32	72
																	68.36	42		68.36	44
																	68.4	24		68.4	34
																	68.44	24		68.44	36
																	68.48	16		68.48	38
																	68.52	20		68.52	24
																	68.56	26		68.56	14
																	68.6	18		68.6	18
																	68.64	10		68.64	12
																	68.68	10		68.68	12
																	68.72	12		68.72	10
																	68.76	24		68.76	10
																	68.8	10		68.8	18
																	68.84	16		68.84	8
																	68.88	16		68.88	20
																	68.92	18		68.92	16
																	68.96	18		68.96	12
																	69	20		69	16
																	69.04	16		69.04	10
																	69.08	18		69.08	4
																	69.12	12		69.12	16
																	69.16	18		69.16	22
																	69.2	14		69.2	16
																	69.24	16		69.24	14
																	69.28	18		69.28	10
																	69.32	18		69.32	12
																	69.36	14		69.36	12
																	69.4	16		69.4	22
																	69.44	18		69.44	24
																	69.48	10		69.48	10
																	69.52	10		69.52	14
																	69.56	22		69.56	20
																	69.6	20		69.6	16
																	69.64	14		69.64	14
																	69.68	14		69.68	10
																	69.72	20		69.72	12
																	69.76	16		69.76	16
																	69.8	14		69.8	14
																	69.84	10		69.84	16
																	69.88	14		69.88	18
																	69.92	12		69.92	12
																	69.96	8		69.96	16
																	70	10		70	14
																	70.04	10		70.04	18
																	70.08	10		70.08	14
																	70.12	18		70.12	16
																	70.16	10		70.16	18
																	70.2	16		70.2	14
																	70.24	12		70.24	12
																	70.28	22		70.28	16
																	70.32	12		70.32	12
																	70.36	14		70.36	20
																	70.4	10		70.4	8
																	70.44	12		70.44	16
																	70.48	12		70.48	12
																	70.52	10		70.52	14
																	70.56	12		70.56	12
																	70.6	10		70.6	12
																	70.64	10		70.64	12
																	70.68	14		70.68	8
																	70.72	6		70.72	16
																	70.76	18		70.76	12
																	70.8	20		70.8	16
																	70.84	10		70.84	14
																	70.88	16		70.88	10
																	70.92	26		70.92	14
																	70.96	20		70.96	10
																	71	12		71	10
																	71.04	8		71.04	14
																	71.08	10		71.08	18
																	71.12	14		71.12	10
																	71.16	12		71.16	14
																	71.2	10		71.2	18
																	71.24	14		71.24	18
																	71.28	10		71.28	16
																	71.32	10		71.32	12
																	71.36	6		71.36	10
																	71.4	8		71.4	12
																	71.44	6		71.44	14
																	71.48	12		71.48	14
																	71.52	18		71.52	8
																	71.56	16		71.56	12
																	71.6	14		71.6	18
																	71.64	16		71.64	20
																	71.68	14		71.68	8
																	71.72	10		71.72	14
																	71.76	14		71.76	22
																	71.8	12		71.8	12
																	71.84	10		71.84	10
																	71.88	10		71.88	22
																	71.92	12		71.92	18
																	71.96	14		71.96	14
																	72	18		72	12
																	72.04	8		72.04	8
																	72.08	12		72.08	20
																	72.12	8		72.12	16
																	72.16	14		72.16	14
																	72.2	18		72.2	14
																	72.24	14		72.24	10
																	72.28	10		72.28	18
																	72.32	8		72.32	18
																	72.36	20		72.36	12
																	72.4	6		72.4	14
																	72.44	4		72.44	16
																	72.48	14		72.48	12
																	72.52	16		72.52	12
																	72.56	12		72.56	12
																	72.6	14		72.6	14
																	72.64	18		72.64	14
																	72.68	10		72.68	18
																	72.72	12		72.72	8
																	72.76	14		72.76	8
																	72.8	6		72.8	14
																	72.84	12		72.84	14
																	72.88	10		72.88	20
																	72.92	8		72.92	10
																	72.96	20		72.96	14
																	73	10		73	8
																	73.04	6		73.04	8
																	73.08	14		73.08	14
																	73.12	22		73.12	10
																	73.16	14		73.16	20
																	73.2	14		73.2	12
																	73.24	16		73.24	16
																	73.28	14		73.28	14
																	73.32	18		73.32	18
																	73.36	18		73.36	26
																	73.4	14		73.4	32
																	73.44	24		73.44	16
																	73.48	24		73.48	22
																	73.52	12		73.52	18
																	73.56	18		73.56	14
																	73.6	12		73.6	14
																	73.64	18		73.64	12
																	73.68	18		73.68	10
																	73.72	16		73.72	16
																	73.76	14		73.76	16
																	73.8	18		73.8	14
																	73.84	16		73.84	16
																	73.88	22		73.88	12
																	73.92	20		73.92	12
																	73.96	16		73.96	8
																	74	12		74	12
																	74.04	26		74.04	18
																	74.08	6		74.08	12
																	74.12	12		74.12	16
																	74.16	16		74.16	12
																	74.2	10		74.2	10
																	74.24	12		74.24	16
																	74.28	10		74.28	16
																	74.32	10		74.32	14
																	74.36	14		74.36	8
																	74.4	20		74.4	14
																	74.44	10		74.44	16
																	74.48	10		74.48	10
																	74.52	26		74.52	12
																	74.56	16		74.56	12
																	74.6	14		74.6	6
																	74.64	12		74.64	10
																	74.68	12		74.68	14
																	74.72	18		74.72	6
																	74.76	12		74.76	22
																	74.8	12		74.8	10
																	74.84	14		74.84	12
																	74.88	14		74.88	10
																	74.92	14		74.92	12
																	74.96	14		74.96	14
																	75	10		75	12
																	75.04	14		75.04	10
																	75.08	8		75.08	12
																	75.12	14		75.12	12
																	75.16	10		75.16	20
																	75.2	10		75.2	16
																	75.24	12		75.24	14
																	75.28	10		75.28	14
																	75.32	14		75.32	18
																	75.36	14		75.36	14
																	75.4	12		75.4	16
																	75.44	20		75.44	14
																	75.48	18		75.48	16
																	75.52	14		75.52	14
																	75.56	18		75.56	18
																	75.6	18		75.6	8
																	75.64	24		75.64	32
																	75.68	24		75.68	14
																	75.72	22		75.72	18
																	75.76	20		75.76	14
																	75.8	16		75.8	20
																	75.84	12		75.84	16
																	75.88	20		75.88	16
																	75.92	12		75.92	16
																	75.96	14		75.96	8
																	76	18		76	14
																	76.04	14		76.04	12
																	76.08	6		76.08	12
																	76.12	10		76.12	12
																	76.16	10		76.16	10
																	76.2	16		76.2	12
																	76.24	18		76.24	12
																	76.28	6		76.28	8
																	76.32	12		76.32	12
																	76.36	12		76.36	18
																	76.4	12		76.4	10
																	76.44	10		76.44	10
																	76.48	12		76.48	14
																	76.52	12		76.52	14
																	76.56	4		76.56	16
																	76.6	12		76.6	14
																	76.64	10		76.64	10
																	76.68	10		76.68	6
																	76.72	12		76.72	18
																	76.76	12		76.76	14
																	76.8	14		76.8	8
																	76.84	16		76.84	14
																	76.88	14		76.88	14
																	76.92	12		76.92	10
																	76.96	14		76.96	16
																	77	16		77	10
																	77.04	16		77.04	8
																	77.08	12		77.08	12
																	77.12	16		77.12	12
																	77.16	16		77.16	8
																	77.2	10		77.2	16
																	77.24	12		77.24	20
																	77.28	24		77.28	4
																	77.32	14		77.32	10
																	77.36	12		77.36	10
																	77.4	8		77.4	10
																	77.44	18		77.44	18
																	77.48	16		77.48	16
																	77.52	22		77.52	12
																	77.56	20		77.56	14
																	77.6	18		77.6	20
																	77.64	20		77.64	16
																	77.68	12		77.68	12
																	77.72	14		77.72	12
																	77.76	14		77.76	18
																	77.8	12		77.8	18
																	77.84	14		77.84	16
																	77.88	12		77.88	14
																	77.92	20		77.92	12
																	77.96	10		77.96	16
																	78	10		78	12
																	78.04	10		78.04	10
																	78.08	10		78.08	12
																	78.12	8		78.12	14
																	78.16	10		78.16	14
																	78.2	12		78.2	20
																	78.24	12		78.24	12
																	78.28	18		78.28	8
																	78.32	12		78.32	10
																	78.36	14		78.36	12
																	78.4	16		78.4	12
																	78.44	10		78.44	8
																	78.48	18		78.48	12
																	78.52	18		78.52	10
																	78.56	10		78.56	12
																	78.6	16		78.6	14
																	78.64	8		78.64	22
																	78.68	16		78.68	12
																	78.72	12		78.72	10
																	78.76	14		78.76	10
																	78.8	14		78.8	10
																	78.84	18		78.84	12
																	78.88	10		78.88	4
																	78.92	14		78.92	10
																	78.96	14		78.96	8
																	79	14		79	4
																	79.04	16		79.04	18
																	79.08	6		79.08	14
																	79.12	6		79.12	6
																	79.16	8		79.16	12
																	79.2	12		79.2	12
																	79.24	10		79.24	8
																	79.28	14		79.28	8
																	79.32	4		79.32	12
																	79.36	8		79.36	6
																	79.4	10		79.4	14
																	79.44	6		79.44	8
																	79.48	10		79.48	10
																	79.52	8		79.52	16
																	79.56	10		79.56	12
																	79.6	8		79.6	6
																	79.64	8		79.64	12
																	79.68	14		79.68	16
																	79.72	18		79.72	20
																	79.76	14		79.76	12
																	79.8	14		79.8	20
																	79.84	16		79.84	14
																	79.88	18		79.88	14
																	79.92	12		79.92	20
																	79.96	18		79.96	20
																	80	20		80	16
